# Supplementary material for: Transcriptome Analysis Reveals the Genes Involved in Oxidative Stress Responses of Scallop to PST-Producing Algae and a Candidate Biomarker for PST Monitoring
Source: Antioxidants (Basel). 2023 May 25;12(6):1150. doi: 10.3390/antiox12061150 (PMC10295635; doi:10.3390/antiox12061150)
Supplement: Supplementary file 1 [file antioxidants-12-01150-s001.zip › Supplementary Tables.xlsx]

## Sheet: Toxin concentration
Table S1 The correlation between the continuously upregulated/downregulated DEGs expression and PST concentration of the digestive gland in P. yessoensis exposed to A. catenella
GeneID	correlation coefficient	p value
Py36052544.1	0.36622	0.241676
Py36059322.1	0.0428458	0.894817
Py36082280.1	0.0698518	0.829212
Py36097030.1	0.590931	0.043036
Py36136926.1	0.0184398	0.954641
Py36154082.1	0.116524	0.718369
Py36189506.1	0.292029	0.357031
Py103.4	0.0832375	0.797038
Py10553.1	-0.00351335	0.991354
Py10787.1	0.586427	0.0450571
Py10867.40	0.646594	0.0230764
Py1313.35	-0.128666	0.690248
Py2213.11	0.553429	0.0619505
Py3343.6	0.546714	0.0658601
Py4135.8	0.110667	0.732055
Py5695.1	0.014254	0.964931
Py6443.22	0.568299	0.0538714
Py6647.5	0.556134	0.0604222
Py6687.2	0.294634	0.352557
Py715811.1	0.0750166	0.816767
Py715811.2	0.0263553	0.935201
Py716255.4	0.182058	0.571185
Py716275.1	0.230254	0.471551
Py716351.2	0.416024	0.178582
Py716351.3	0.308169	0.329802
Py7837.9	0.667012	0.0178192
Py8613.1	-0.156962	0.626137
Py8687.1	0.144859	0.653298
Py9125.1	0.584917	0.0457495
Py917.18	0.0423602	0.896003
Py9207.12	0.481617	0.112879
Py9275.1	0.387508	0.213288
Py36153364.1	0.0265421	0.934743
Py9023.37	-0.293345	0.354767
Py9023.38	-0.293234	0.354959
Py10227.21	-0.294882	0.352134
Py2329.27	-0.301681	0.340608
Py4033.22	-0.381303	0.221343
Py8195.2	-0.312874	0.322083
Py10841.11	-0.311551	0.324244
Py5519.71	-0.280104	0.377887
Py1171.21	-0.296523	0.349333
Py9311.2	-0.431875	0.160922
Py10317.3	-0.297012	0.348501
Py2411.16	-0.279425	0.379093
Py10203.9	-0.247647	0.43772
Py10797.54	-0.314102	0.320086
Py716359.42	-0.297416	0.347815
Py267.16	-0.314496	0.319447
Py10331.5	-0.298593	0.345818
Py5205.2	-0.451658	0.140492
Py3807.4	-0.31413	0.320041
Py3311.18	-0.294838	0.35221
Py855.18	-0.292473	0.356267
Py4805.19	-0.300349	0.342849
Py4411.36	-0.298849	0.345385
Py1511.23	-0.29509	0.351779
Py11155.19	-0.299738	0.343881
Py9023.40	-0.298969	0.345181
Py10603.52	-0.320771	0.309354
Py716019.4	-0.208287	0.515935
Py855.17	-0.300656	0.342333
Py10603.51	-0.325069	0.302546
Py5519.27	-0.332228	0.291393
Py5519.28	-0.327805	0.298256
Py6647.13	-0.301783	0.340437
Py10327.4	-0.324638	0.303224
Py10603.80	-0.334821	0.287411
Py5893.4	-0.304831	0.335337
Py10799.14	-0.320301	0.310105
Py9969.10	-0.269499	0.396951
Py716129.3	-0.32181	0.307701
Py1191.4	-0.301881	0.340272
Py716189.7	-0.332847	0.290439
Py9023.39	-0.294399	0.352961
Py3023.19	-0.321289	0.308529
Py3575.70	-0.394149	0.204866
Py5547.27	-0.313957	0.320322
Py8195.63	-0.294358	0.35303
Py716189.6	-0.333227	0.289855
Py8195.64	-0.290711	0.359306
Py11091.7	-0.291541	0.357873
Py716345.17_Py716345.18	-0.301317	0.341219
Py9157.27	-0.48623	0.108974
Py11181.25.4	-0.30006	0.343338
Py3621.13	-0.363348	0.245668
Py4505.2	-0.304614	0.335699
Py10427.5	-0.28915	0.36201
Py9023.6	-0.309492	0.327621
Py1539.44	-0.29596	0.350293
Py716323.34	-0.310168	0.326511
Py11069.38	-0.320922	0.309113
Py9309.16	-0.305496	0.334231
Py11169.37	-0.303725	0.337183
Py11153.19	-0.314268	0.319816
Py11173.27	-0.314496	0.319447
Py383.14	-0.359728	0.250755
Py11043.7	-0.30875	0.328844
Py5559.1	-0.33196	0.291807
Py716303.7	-0.314496	0.319447
Py7191.5	-0.307482	0.330937
Py4321.9	-0.314496	0.319447
Py11133.62.6	-0.289955	0.360613
Py1539.43	-0.300605	0.342419
Py101.2	-0.328647	0.296942
Py716323.24	-0.376597	0.227572
Py11149.32	-0.309516	0.327581
Py9363.2	-0.312472	0.322739
Py2623.2	-0.459863	0.132536
Py9541.45	-0.289855	0.360787
Py3837.5	-0.356488	0.25536
Py4411.4	-0.32997	0.294886
Py9299.17	-0.321613	0.308014
Py3621.33	-0.417946	0.176379
Py7513.5	-0.307023	0.331697
Py10861.9	-0.352804	0.260655
Py6213.10	-0.370532	0.235754
Py716253.9	-0.295307	0.351407
Py3091.21	-0.341152	0.277821
Py10799.6	-0.381092	0.22162

## Sheet: Toxicity
Table S2 The correlation between the continuously upregulated/downregulated DEGs expression and PST toxicity of the digestive gland in P. yessoensis exposed to A. catenella.
GeneID	correlation coefficient	p value
Py36052544.1	0.377056	0.226959
Py36059322.1	0.0167913	0.958693
Py36082280.1	0.0421848	0.896432
Py36097030.1	0.581488	0.0473497
Py36136926.1	-0.0129472	0.968145
Py36154082.1	0.0856614	0.791242
Py36189506.1	0.26548	0.4043
Py103.4	0.0784061	0.80862
Py10553.1	-0.0080639	0.980157
Py10787.1	0.589955	0.0434687
Py10867.40	0.648732	0.0224789
Py1313.35	-0.143228	0.656989
Py2213.11	0.555123	0.0609901
Py3343.6	0.535102	0.0730172
Py4135.8	0.0822688	0.799358
Py5695.1	-0.0115981	0.971463
Py6443.22	0.567673	0.0541956
Py6647.5	0.535398	0.0728289
Py6687.2	0.267603	0.40041
Py715811.1	0.0455033	0.888328
Py715811.2	-0.00485245	0.988059
Py716255.4	0.173286	0.590173
Py716275.1	0.217714	0.496668
Py716351.2	0.418589	0.175645
Py716351.3	0.306753	0.332145
Py7837.9	0.654152	0.0210143
Py8613.1	-0.162973	0.612803
Py8687.1	0.138574	0.667559
Py9125.1	0.583829	0.046253
Py917.18	0.0375702	0.907716
Py9207.12	0.467007	0.125852
Py9275.1	0.367028	0.240559
Py36153364.1	-0.00539991	0.986712
Py9023.37	-0.288387	0.363334
Py9023.38	-0.288254	0.363567
Py10227.21	-0.289897	0.360715
Py2329.27	-0.296441	0.349473
Py4033.22	-0.371002	0.235113
Py8195.2	-0.296009	0.350209
Py10841.11	-0.294952	0.352015
Py5519.71	-0.277538	0.382457
Py1171.21	-0.291716	0.357571
Py9311.2	-0.414209	0.180679
Py10317.3	-0.292251	0.356648
Py2411.16	-0.277329	0.382829
Py10203.9	-0.227714	0.47659
Py10797.54	-0.297454	0.34775
Py716359.42	-0.292389	0.356412
Py267.16	-0.297657	0.347405
Py10331.5	-0.294585	0.352642
Py5205.2	-0.435626	0.156912
Py3807.4	-0.297311	0.347993
Py3311.18	-0.290106	0.360352
Py855.18	-0.289596	0.361236
Py4805.19	-0.294757	0.352347
Py4411.36	-0.295657	0.35081
Py1511.23	-0.293036	0.355299
Py11155.19	-0.293634	0.354272
Py9023.40	-0.296089	0.350072
Py10603.52	-0.314138	0.320027
Py716019.4	-0.193632	0.546516
Py855.17	-0.296116	0.350026
Py10603.51	-0.318393	0.313157
Py5519.27	-0.325432	0.301974
Py5519.28	-0.321007	0.308977
Py6647.13	-0.299271	0.344671
Py10327.4	-0.307899	0.330247
Py10603.80	-0.317417	0.314727
Py5893.4	-0.300647	0.342348
Py10799.14	-0.313806	0.320566
Py9969.10	-0.264761	0.405622
Py716129.3	-0.312063	0.323407
Py1191.4	-0.298301	0.346313
Py716189.7	-0.325906	0.30123
Py9023.39	-0.289371	0.361626
Py3023.19	-0.304731	0.335504
Py3575.70	-0.375673	0.228808
Py5547.27	-0.297476	0.347711
Py8195.63	-0.291241	0.358391
Py716189.6	-0.326229	0.300723
Py8195.64	-0.288031	0.363954
Py11091.7	-0.289144	0.36202
Py716345.17_Py716345.18	-0.285605	0.368189
Py9157.27	-0.460506	0.131925
Py11181.25.4	-0.295576	0.350948
Py3621.13	-0.350503	0.263995
Py4505.2	-0.300711	0.34224
Py10427.5	-0.282826	0.373071
Py9023.6	-0.306513	0.332542
Py1539.44	-0.290616	0.35947
Py716323.34	-0.306763	0.332128
Py11069.38	-0.304166	0.336447
Py9309.16	-0.303405	0.337719
Py11169.37	-0.301419	0.341048
Py11153.19	-0.30979	0.327131
Py11173.27	-0.297657	0.347405
Py383.14	-0.352267	0.261432
Py11043.7	-0.306386	0.332753
Py5559.1	-0.314547	0.319364
Py716303.7	-0.297657	0.347405
Py7191.5	-0.301078	0.341621
Py4321.9	-0.297657	0.347405
Py11133.62.6	-0.284689	0.369795
Py1539.43	-0.296559	0.349271
Py101.2	-0.311531	0.324276
Py716323.24	-0.359199	0.251503
Py11149.32	-0.307012	0.331715
Py9363.2	-0.307622	0.330705
Py2623.2	-0.446769	0.145376
Py9541.45	-0.288442	0.36324
Py3837.5	-0.339373	0.280496
Py4411.4	-0.322976	0.305851
Py9299.17	-0.317932	0.313897
Py3621.33	-0.403575	0.193267
Py7513.5	-0.303154	0.338138
Py10861.9	-0.34515	0.27186
Py6213.10	-0.355631	0.256586
Py716253.9	-0.291742	0.357526
Py3091.21	-0.334648	0.287675
Py10799.6	-0.373453	0.231792
